# Supplementary material for: Macropinocytosis Is the Principal Uptake Mechanism of Antigen-Presenting Cells for Allergen-Specific Virus-like Nanoparticles
Source: Vaccines (Basel). 2024 Jul 18;12(7):797. doi: 10.3390/vaccines12070797 (PMC11281386; doi:10.3390/vaccines12070797)
Supplement: Supplementary file 1 [file vaccines-12-00797-s001.zip]

Archive with 1 entries (1 files):
- vaccines-3048549-supplementary.pdf
